# Supplementary material for: Escherichia coli B2 strains prevalent in inflammatory bowel disease patients have distinct metabolic capabilities that enable colonization of intestinal mucosa
Source: BMC Syst Biol. 2018 Jun 11;12:66. doi: 10.1186/s12918-018-0587-5 (PMC5996543; doi:10.1186/s12918-018-0587-5)
Supplement: Supplementary file 1 — Table S1: Metadata of 110 strains. Table S2: Genes associated with mucus degradation. Table S3: Metabolic reactions added to previous reconstruction. (XLSX 32 kb) [file 12918_2018_587_MOESM1_ESM.xlsx]

## Sheet: Table S1 Metadata of 110 strain
Strain	Source	Host IBD Status	Pathotype	Phylogroup	References PMID
12-1-TI12	Terminal Ileum Biopsy	Non-IBD	AIEC	B2	27196580
12-2-TI13	Terminal Ileum Biopsy	Non-IBD	Commensal IBD	B2	27196580
18-3-TI5	Terminal Ileum Biopsy	Non-IBD	Commensal IBD	B2	27196580
18-4-TI12	Terminal Ileum Biopsy	Non-IBD	Commensal IBD	B2	27196580
3_2_53FAA	Faecal	IBD	Commensal IBD	B2	To be published
33-1-TI5	Terminal Ileum Biopsy	IBD	AIEC	B2	27196580
36-1-TI13	Terminal Ileum Biopsy	IBD	Commensal IBD	B2	27196580
39-2-TI18	Terminal Ileum Biopsy	IBD	Commensal IBD	B2	27196580
41-2-TI13	Terminal Ileum Biopsy	IBD	Commensal IBD	B2	27196580
46-1-TI2	Terminal Ileum Biopsy	IBD	Commensal IBD	B2	27196580
52-1-TI13	Terminal Ileum Biopsy	Non-IBD	AIEC	B2	27196580
52-2-TI10	Terminal Ileum Biopsy	Non-IBD	Commensal IBD	B2	27196580
54-1-TI6	Terminal Ileum Biopsy	IBD	Commensal IBD	B2	27196580
55-1-AU4	Apthous Ulcer Biopsy	IBD	Commensal IBD	B2	27196580
55-1-TI19	Terminal Ileum Biopsy	IBD	Commensal IBD	B2	27196580
57-3-TI5	Terminal Ileum Biopsy	IBD	AIEC	B2	27196580
60-1-TI1	Terminal Ileum Biopsy	IBD	AIEC	B2	27196580
61-1-TI1	Terminal Ileum Biopsy	IBD	AIEC	B2	27196580
62-2-TI6	Terminal Ileum Biopsy	IBD	Commensal IBD	B2	27196580
63-1-TI1	Terminal Ileum Biopsy	Non-IBD	Commensal IBD	B2	27196580
69-1-AU1	Apthous Ulcer Biopsy	IBD	Commensal IBD	B2	27196580
69-1-TI1	Terminal Ileum Biopsy	IBD	Commensal IBD	B2	27196580
70-2-TI12	Terminal Ileum Biopsy	IBD	Commensal IBD	B2	27196580
72-6-TI12	Terminal Ileum Biopsy	IBD	Commensal IBD	B2	27196580
CD_1IM_3	Terminal Ileum Biopsy	IBD	Commensal IBD	B2	27196580
CD_34_LN	Lymph Node	IBD	Commensal IBD	B2	27196580
CD_64_LN	Lymph Node	N/A	AIEC	B2	27196580
E_coli_G58-1	Faecal	N/A	Commensal	A	PATRIC WEBSITE
E_coli_Nissle_1917	biopsy	N/A	Commensal	B2	25093936
Escherichia_coli_042	intestinal mucosa	N/A	EAEC	D	24277855
Escherichia_coli_536	Urinary	N/A	UPEC	B2	24277855
Escherichia_coli_55989	intestinal mucosa	N/A	EAEC	B1	24277855
Escherichia_coli_ABU_83972	Urinary	N/A	UPEC	B2	24277855
Escherichia_coli_APEC_O1	avian	N/A	APEC	B2	24277855
Escherichia_coli_ATCC_8739	fecal	N/A	Commensal	A	24277855
Escherichia_coli_B_str_REL606		N/A	Commensal	A	24277855
Escherichia_coli_BL21_AM946981		N/A	Commensal	A	24277855
Escherichia_coli_BL21_BL21-GoldpLysS_AG		N/A	Commensal	A	24277855
Escherichia_coli_BL21_CP001509		N/A	Commensal	A	24277855
Escherichia_coli_BW2952		N/A	Commensal	A	24277855
Escherichia_coli_CFT073	Urinary	N/A	UPEC	B2	24277855
Escherichia_coli_DH1		N/A	Commensal	A	24277855
Escherichia_coli_DH1_ME8569		N/A	Commensal	A	24277855
Escherichia_coli_E24377A		N/A	ETEC	B1	24277855
Escherichia_coli_ED1a	fecal	N/A	Commensal	B2	24277855
Escherichia_coli_ETEC_H10407		N/A	ETEC	A	24277855
Escherichia_coli_HS		N/A	Commensal	A	24277855
Escherichia_coli_IAI1		N/A	Commensal	B1	24277855
Escherichia_coli_IAI39	Urinary	N/A	ExPEC	D	24277855
Escherichia_coli_IHE3034		N/A	ExPEC	B2	24277855
Escherichia_coli_k12_MG1655		N/A	Commensal	A	24277855
Escherichia_coli_KO11FL		N/A	Commensal	B1	24277855
Escherichia_coli_MP1		N/A	Commensal	B2	PATRIC WEBSITE
Escherichia_coli_NA114	Urinary	N/A	UPEC	B2	24277855
Escherichia_coli_O103_H2_str_12009	Colon	N/A	EHEC	B1	24277855
Escherichia_coli_O111_H-_str_11128	Colon	N/A	EHEC	B2	24277855
Escherichia_coli_O127_H6_str_E2348_69	intestinal mucosa	N/A	EPEC	B2	24277855
Escherichia_coli_O157_H7_EDL933	Colon	N/A	EHEC	E	24277855
Escherichia_coli_O157_H7_str_EC4115	Colon	N/A	EHEC	E	24277855
Escherichia_coli_O157_H7_str_Sakai	Colon	N/A	EHEC	E	24277855
Escherichia_coli_O157_H7_str_TW14359	Colon	N/A	EHEC	E	24277855
Escherichia_coli_O26_H11_str_11368	Colon	N/A	EHEC	B1	24277855
Escherichia_coli_O55_H7_str_CB9615	Colon	N/A	EHEC	E	24277855
Escherichia_coli_S88	cerebro-spinal fluid	N/A	ExPEC	B2	24277855
Escherichia_coli_SE11		N/A	Commensal	B1	24277855
Escherichia_coli_SE15		N/A	Commensal	B2	24277855
Escherichia_coli_SMS-3-5		N/A	ExPEC	F	24277855
Escherichia_coli_str_K-12_substr_DH10B		N/A	Commensal	A	24277855
Escherichia_coli_str_K-12_substr_W3110		N/A	Commensal	A	24277855
Escherichia_coli_strain_NCTC86EC		N/A	Commensal	A	28428314
Escherichia_coli_strain_RiKo_2331_09_1		N/A	Commensal	B1	24277855
Escherichia_coli_UMN026	Urinary	N/A	UPEC	D	24277855
Escherichia_coli_UMNK88	intestinal mucosa	N/A	ETEC	A	24277855
Escherichia_coli_UTI89	Urinary	N/A	UPEC	B2	24277855
Escherichia_coli_W		N/A	Commensal	B1	24277855
Escherichia_coli_W_CP002185		N/A	Commensal	B1	24277855
H001	Bloodstream	Non-IBD	Commensal IBD	B2	27196580
H020	Bloodstream	Non-IBD	Commensal IBD	B2	27196580
H223	Bladder	Non-IBD	AIEC	B2	27196580
H252	Faecal	Non-IBD	Commensal IBD	B2	27196580
H263	Faecal	Non-IBD	Commensal IBD	B2	27196580
H296	Faecal	Non-IBD	Commensal IBD	B2	27196580
H305	Faecal	Non-IBD	AIEC	B2	27196580
H397	Faecal	Non-IBD	Commensal IBD	B2	27196580
H413	Faecal	Non-IBD	Commensal IBD	B2	27196580
H461	Faecal	Non-IBD	Commensal IBD	B2	27196580
H504	Faecal	Non-IBD	AIEC	B2	27196580
H588	Bloodstream	Non-IBD	Commensal IBD	B2	27196580
H660	Faecal	Non-IBD	Commensal IBD	B2	27196580
HM605	colonic biopsy	IBD	AIEC	B2	21705601
LF82	ileum	IBD	AIEC	B2	24277855
MS-57-2	ileum	Non-IBD	AIEC	B2	26125937
NC101	Faecal	IBD	AIEC	B2	26216423
NRG857C	ileum	IBD	AIEC	B2	24277855
Shigella_boydii_CDC_3083-94		N/A	Shigella	S	24277855
Shigella_boydii_Sb227		N/A	Shigella	S	24277855
Shigella_dysenteriae_Sd197		N/A	Shigella	S	24277855
Shigella_flexneri_2002017		N/A	Shigella	S	24277855
Shigella_flexneri_2a_str_2457T		N/A	Shigella	S	24277855
Shigella_flexneri_2a_str_301		N/A	Shigella	S	24277855
Shigella_flexneri_5_str_8401		N/A	Shigella	S	24277855
Shigella_sonnei_Ss046		N/A	Shigella	S	24277855
UC37	colon biopsy	IBD	AIEC	B2	26444104
UC5	colon biopsy	IBD	AIEC	Unknown (Likely D)	26444104
UM128	colon biopsy	IBD	AIEC	B2	26444104
UM131	colon biopsy	IBD	AIEC	B2	26444104
UM141	colon biopsy	IBD	AIEC	B2	26444104
UM146	colon biopsy	IBD	AIEC	B2	24277855
UM147	colon biopsy	IBD	AIEC	B2	26444104
CG1MAC	Faecal	IBD	Commensal IBD	B2	To be published

## Sheet: Table S2 Genes associated with 
Genes	Function	Functional category
fig|469598.5.peg.3565	N-acetylmannosamine-6-phosphate 2-epimerase (EC 5.1.3.9) [Escherichia sp. 3_2_53FAA]	Multiple
fig|749547.3.peg.3377	Fucose ABC transport system, ATP-binding protein, predicted [Escherichia coli MS 187-1]	fucose
fig|749547.3.peg.3375	Fucose ABC transport system, substrate-binding protein, predicted [Escherichia coli MS 187-1]	fucose
fig|749547.3.peg.3376	Fucose ABC transport system, permease protein, predicted [Escherichia coli MS 187-1]	fucose
fig|364106.8.peg.1176	Tagatose-6-phosphate kinase AgaZ (EC 2.7.1.144) [Escherichia coli UTI89]	GalNAc
fig|364106.8.peg.3531	PTS system, N-acetylgalactosamine-specific IID component [Escherichia coli UTI89]	GalNAc
fig|364106.8.peg.3532	PTS system, N-acetylgalactosamine-specific IIA component / PTS system, galactosamine-specific IIA component [Escherichia coli UTI89]	GalNAc
fig|364106.8.peg.3539	Galactosamine-6-phosphate isomerase (galactosamine-6-phosphate deaminase) (EC 5.3.1.-) [Escherichia coli UTI89]	GalNAc
fig|364106.8.peg.3537	PTS system, galactosamine-specific IIC component [Escherichia coli UTI89]	GalNAc
fig|364106.8.peg.3528	Tagatose-6-phosphate kinase AgaZ (EC 2.7.1.144) [Escherichia coli UTI89]	Multiple
fig|364106.8.peg.3533	N-acetylgalactosamine-6-phosphate deacetylase (EC 3.5.1.80) [Escherichia coli UTI89]	GalNAc
fig|364106.8.peg.3530	PTS system, N-acetylgalactosamine-specific IIC component [Escherichia coli UTI89]	GalNAc
fig|364106.8.peg.3538	PTS system, galactosamine-specific IID component [Escherichia coli UTI89]	GalNAc
fig|364106.8.peg.3529	PTS system, N-acetylgalactosamine-specific IIB component (EC 2.7.1.69) [Escherichia coli UTI89]	GalNAc
fig|364106.8.peg.3536	PTS system, galactosamine-specific IIB component (EC 2.7.1.69) [Escherichia coli UTI89]	GalNAc
fig|749528.3.peg.4313	Tagatose 1,6-bisphosphate aldolase (EC 4.1.2.40) [Escherichia coli MS 45-1]	GalNAc
fig|749528.3.peg.4314	Tagatose 1,6-bisphosphate aldolase (EC 4.1.2.40) [Escherichia coli MS 45-1]	GalNAc
fig|364106.8.peg.3534	Galactosamine-6-phosphate isomerase (EC 5.3.1.-) [Escherichia coli UTI89]	GalNAc
fig|749528.3.peg.4103	Tagatose 1,6-bisphosphate aldolase (EC 4.1.2.40) [Escherichia coli MS 45-1]	GalNAc
fig|409438.11.peg.3233	Fucose permease [Escherichia coli SE11]	fucose
fig|364106.8.peg.3608	N-acetylmannosamine kinase (EC 2.7.1.60) [Escherichia coli UTI89]	Multiple
fig|511145.12.peg.1165	N-acetyl-D-glucosamine kinase (EC 2.7.1.59) [Escherichia coli str. K-12 substr. MG1655]	GlcNAc
fig|364106.8.peg.3154	L-fuculokinase (EC 2.7.1.51) [Escherichia coli UTI89]	fucose
fig|749548.3.peg.4350	Sialic acid transporter (permease) NanT [Escherichia coli MS 196-1]	Neu5Ac
fig|364106.8.peg.3150	L-fuculose phosphate aldolase (EC 4.1.2.17) [Escherichia coli UTI89]	fucose
fig|386585.9.peg.819	N-acetylglucosamine-6-phosphate deacetylase (EC 3.5.1.25) [Escherichia coli O157:H7 str. Sakai]	GlcNAc
fig|469598.5.peg.1000	N-acetylmannosamine-6-phosphate 2-epimerase (EC 5.1.3.9) [Escherichia sp. 3_2_53FAA]	Multiple
fig|409438.11.peg.862	Glucosamine-6-phosphate deaminase (EC 3.5.99.6) [Escherichia coli SE11]	GlcNAc
fig|364106.8.peg.3155	L-fucose mutarotase (EC 5.1.3.29) [Escherichia coli UTI89]	fucose
fig|364106.8.peg.3611	N-acetylneuraminate lyase (EC 4.1.3.3) [Escherichia coli UTI89]	Neu5Ac
fig|364106.8.peg.3153	L-fucose isomerase (EC 5.3.1.25) @ D-Arabinose ketol-isomerase (EC 5.3.1.3) [Escherichia coli UTI89]	fucose
fig|364106.8.peg.769	PTS system, N-acetylglucosamine-specific IIC component / PTS system, N-acetylglucosamine-specific IIB component (EC 2.7.1.69) / PTS system, N-acetylglucosamine-specific IIA component [Escherichia coli UTI89]	GlcNAc
fig|469598.5.peg.338	PTS system, N-acetylglucosamine-specific IIC component / PTS system, N-acetylglucosamine-specific IIB component (EC 2.7.1.69) / PTS system, N-acetylglucosamine-specific IIA component [Escherichia sp. 3_2_53FAA]	GlcNAc
fig|749548.3.peg.2946	Tagatose-6-phosphate kinase GatZ (EC 2.7.1.144) [Escherichia coli MS 196-1]	GalNAc
fig|364106.8.peg.2397	Tagatose-6-phosphate kinase GatZ (EC 2.7.1.144) [Escherichia coli UTI89]	GalNAc
fig|749528.3.peg.1586	Tagatose 1,6-bisphosphate aldolase (EC 4.1.2.40) [Escherichia coli MS 45-1]	GalNAc
fig|749528.3.peg.3037	Tagatose 1,6-bisphosphate aldolase (EC 4.1.2.40) [Escherichia coli MS 45-1]	GalNAc
fig|749528.3.peg.4217	Tagatose 1,6-bisphosphate aldolase (EC 4.1.2.40) [Escherichia coli MS 45-1]	GalNAc
fig|749528.3.peg.2935	Tagatose 1,6-bisphosphate aldolase (EC 4.1.2.40) [Escherichia coli MS 45-1]	GalNAc
fig|749528.3.peg.2936	Tagatose 1,6-bisphosphate aldolase (EC 4.1.2.40) [Escherichia coli MS 45-1]	GalNAc
YP_006119034.1	aldose 1-epimerase [Escherichia coli O83:H1 str. NRG 857C]	galactose
YP_006119035.1	galactokinase [Escherichia coli O83:H1 str. NRG 857C]	galactose
YP_006119036.1	galactose-1-phosphate uridylyltransferase [Escherichia coli O83:H1 str. NRG 857C]	galactose
YP_006119037.1	UDP-galactose-4-epimerase [Escherichia coli O83:H1 str. NRG 857C]	galactose
YP_006119631.1	UTP--glucose-1-phosphate uridylyltransferase subunit GalU [Escherichia coli O83:H1 str. NRG 857C]	galactose
YP_006120531.1	galactose/methyl galaxtoside transporter ATP-binding protein [Escherichia coli O83:H1 str. NRG 857C]	galactose
YP_006120532.1	galactose-binding transport protein MglB [Escherichia coli O83:H1 str. NRG 857C]	galactose
YP_006121235.1	D-galactose transporter [Escherichia coli O83:H1 str. NRG 857C]	galactose

## Sheet: Table S3 Novel reactions added 
Reaction ID	Reaction name	Reaction	Gene_reaction_rule	Reversibility
CDGUNPD	Cyclic di-GMP phosphodiesterase YhjH	Cyclic di-3',5'-guanylate + H2O = 5'-phosphoguanylyl(3'->5')guanosine	pdeF or dosP or pdeH or pdeR or pdeL	reversible
PPI	FKBP-type peptidyl-prolyl cis-trans isomerase FkpA	Peptidylproline (omega=180) = peptidylproline (omega=0).	fkpA	reversible
OAARD	O-acetyl-ADP-ribose deacetylase	an O-acetyl-ADP-ribose + H2O ? ADP-D-ribose + acetate	ymdB	irreversible
Q23D	Quercetin 2,3-dioxygenase	Quercetin + O2 = 2-(3,4-dihydroxybenzoyloxy)-4,6-dihydroxybenzoate + CO + H+.	yhhW	reversible
ARMEPNS	Alpha-D-ribose 1-methylphosphonate 5-triphosphate synthase subunit PhnI	methylphosphonate + ATP + Alpha-D-ribose-1-methylphosphonate-5-triphosphate + adenine (catalyzed by complex)	phnL and phnH and phnI and phnG	irreversible
